# Supplementary material for: fPoxDB: fungal peroxidase database for comparative genomics
Source: BMC Microbiol. 2014 May 8;14:117. doi: 10.1186/1471-2180-14-117 (PMC4029949; doi:10.1186/1471-2180-14-117)
Supplement: Additional file 1 — Summary table of the number of genes encoding peroxidase gene families in 216 genomes from fungi and Oomycetes. The summary table shows a taxonomically ordered list of 216 genomes with the number of genes belonging to each peroxidase gene family. [file 1471-2180-14-117-S1.xlsx]

## Sheet: Additional_file_1
ReferenceName	Kingdom	Phylum	Subphylum	#ORF	1-Cysteine peroxiredoxin	Atypical 2-Cysteine peroxiredoxin (typeII, typeV)	Atypical 2-Cysteine peroxiredoxin (typeQ, BCP)	Carboxymuconolactone decarboxylase	Catalase	Catalase peroxidase	Cytochrome C peroxidase	DyP-type peroxidase D	Fungi-Bacteria glutathione peroxidase	Haloperoxidase (haem)	Hybrid Ascorbate-Cytochrome C peroxidase	Lignin peroxidase	Linoleate diol synthase (PGHS like)	Manganese peroxidase	No haem, Vanadium chloroperoxidase	Other class II peroxidase	Prostaglandin H synthase (Cyclooxygenase)	Typical 2-Cysteine peroxiredoxin	Versatile peroxidase	NoxR	NoxC	NoxB	NoxA	Doux	Rbohs
Hyaloperonospora parasitica 3	Chromista(Stramenopiles)	Oomycota	Oomycetes	14789	0	0	1	0	3	2	1	0	4	0	0	0	0	0	0	0	0	3	0	0	0	0	0	0	0
Phytophthora capsici 1	Chromista(Stramenopiles)	Oomycota	Oomycetes	17414	2	0	1	0	5	2	2	0	7	7	0	0	0	0	0	0	0	7	0	0	0	0	0	0	3
Phytophthora infestans 1	Chromista(Stramenopiles)	Oomycota	Oomycetes	22658	1	0	2	0	2	3	1	0	7	7	0	0	0	0	0	0	0	4	0	0	0	0	0	0	4
Phytophthora ramorum 1.1	Chromista(Stramenopiles)	Oomycota	Oomycetes	15743	2	0	1	0	3	2	1	0	6	10	0	0	0	0	0	0	0	9	0	0	0	0	0	0	4
Phytophthora sojae 1.1	Chromista(Stramenopiles)	Oomycota	Oomycetes	19027	2	0	1	0	3	5	1	0	6	12	0	0	0	0	0	0	0	4	0	0	0	0	0	0	4
Aspergillus carbonarius 3	Fungi	Ascomycota	Pezizomycotina	11624	2	3	2	1	12	1	2	1	1	2	0	0	2	0	0	1	0	0	0	1	0	0	1	0	0
Aspergillus clavatus 2008	Fungi	Ascomycota	Pezizomycotina	9121	2	3	1	2	5	1	2	1	1	1	0	0	3	0	0	0	0	0	0	1	0	0	1	0	0
Aspergillus flavus 2 NEW	Fungi	Ascomycota	Pezizomycotina	12604	2	3	1	2	6	1	2	2	2	4	0	0	4	0	0	0	0	0	0	1	0	0	1	0	0
Aspergillus fumigatus A1163	Fungi	Ascomycota	Pezizomycotina	9929	3	3	1	2	4	1	2	1	1	3	0	0	3	0	0	0	0	0	0	1	0	0	1	0	0
Aspergillus fumigatus Af293	Fungi	Ascomycota	Pezizomycotina	9887	3	3	1	2	4	1	2	1	1	3	0	0	3	0	0	0	0	0	0	1	0	0	1	0	0
Aspergillus nidulans 4	Fungi	Ascomycota	Pezizomycotina	10568	2	3	1	2	4	1	2	0	1	5	0	0	3	0	0	0	0	0	0	1	0	0	1	0	0
Aspergillus niger ATCC1015	Fungi	Ascomycota	Pezizomycotina	11200	2	3	1	1	9	1	2	0	1	5	0	0	3	0	0	0	0	0	0	1	0	0	1	0	0
Aspergillus niger CBS 513.88	Fungi	Ascomycota	Pezizomycotina	14086	2	3	1	0	9	1	2	0	1	6	0	0	3	0	0	0	0	0	0	1	0	0	1	0	0
Aspergillus oryzae 2008	Fungi	Ascomycota	Pezizomycotina	12063	2	3	1	2	6	1	2	2	1	3	0	0	5	0	0	0	0	0	0	0	0	0	1	0	0
Aspergillus terreus	Fungi	Ascomycota	Pezizomycotina	10406	2	3	0	2	4	1	2	1	1	3	0	0	5	0	0	0	1	0	0	1	1	0	1	0	0
Blastomyces dermatitidis ER-3	Fungi	Ascomycota	Pezizomycotina	9539	1	2	1	1	3	0	2	0	1	2	0	0	3	0	0	0	0	0	0	1	0	1	1	0	0
Blastomyces dermatitidis SLH14081	Fungi	Ascomycota	Pezizomycotina	9587	1	2	0	1	3	0	2	0	1	2	0	0	3	0	0	0	0	0	0	1	0	1	1	0	0
Blumeria graminis 14102010	Fungi	Ascomycota	Pezizomycotina	5473	1	2	1	0	2	1	2	0	1	0	0	0	2	0	0	0	0	0	0	1	0	1	1	0	0
Botrytis cinerea 1A	Fungi	Ascomycota	Pezizomycotina	16448	2	3	1	1	6	0	2	1	1	8	2	0	2	0	0	0	0	0	0	1	0	0	1	0	0
Chaetomium globosum 1	Fungi	Ascomycota	Pezizomycotina	11124	1	2	0	1	3	1	1	0	1	4	2	0	1	0	0	0	1	0	0	1	0	1	1	0	0
Coccidioides immitis H538.4 1A	Fungi	Ascomycota	Pezizomycotina	10663	1	1	1	1	2	0	2	0	1	0	1	0	3	0	0	0	0	0	0	1	0	1	1	0	0
Coccidioides immitis RMSC2394.2 1A	Fungi	Ascomycota	Pezizomycotina	10408	1	1	1	1	2	0	2	0	1	0	1	0	3	0	0	0	0	0	0	1	0	1	1	0	0
Coccidioides immitis RMSC3703 1A	Fungi	Ascomycota	Pezizomycotina	10465	1	1	1	1	2	0	2	0	1	0	1	0	3	0	0	0	0	0	0	1	0	1	1	0	0
Coccidioides immitis RS 2	Fungi	Ascomycota	Pezizomycotina	10457	1	1	1	1	2	0	2	0	1	0	1	0	3	0	0	0	0	0	0	1	0	1	1	0	0
Coccidioides posadasii C735 2	Fungi	Ascomycota	Pezizomycotina	7229	1	1	1	1	2	0	2	0	1	0	1	0	3	0	0	0	0	0	0	1	0	1	1	0	0
Coccidioides posadasii RMSCC3488	Fungi	Ascomycota	Pezizomycotina	9964	1	1	1	1	2	0	2	0	1	0	1	0	3	0	0	0	0	0	0	1	0	1	1	0	0
Coccidioides posadasii Silveira	Fungi	Ascomycota	Pezizomycotina	10125	1	1	1	1	2	0	2	0	1	0	1	0	3	0	0	0	0	0	0	1	0	1	1	0	0
Cochliobolus heterostrophus C5	Fungi	Ascomycota	Pezizomycotina	9633	2	2	1	1	3	1	1	0	1	8	2	0	3	0	1	5	0	1	0	1	1	1	1	0	0
Colletotrichum graminicola M1.001	Fungi	Ascomycota	Pezizomycotina	12022	1	2	1	1	4	2	1	0	1	5	1	0	4	0	0	7	0	1	0	1	1	1	1	0	0
Colletotrichum higginsianum	Fungi	Ascomycota	Pezizomycotina	16150	1	1	1	1	3	1	1	0	0	9	3	0	4	0	0	7	0	1	0	1	1	2	1	0	0
Cryphonectria parasitica	Fungi	Ascomycota	Pezizomycotina	11184	1	2	1	1	3	2	2	0	1	2	0	0	1	0	0	2	0	1	0	1	0	1	1	0	0
Fusarium graminearum 3A	Fungi	Ascomycota	Pezizomycotina	13321	1	2	1	2	5	2	2	0	1	5	1	0	3	0	0	1	1	1	0	1	1	1	1	0	0
Fusarium graminearum GZ3639	Fungi	Ascomycota	Pezizomycotina	6694	0	1	0	0	2	0	2	0	0	0	0	0	0	0	0	0	1	0	0	0	0	0	0	0	0
Fusarium oxysporum 2A	Fungi	Ascomycota	Pezizomycotina	17701	2	2	1	3	6	5	2	0	1	10	1	0	6	0	0	1	1	1	0	1	1	1	1	0	0
Fusarium solani 2	Fungi	Ascomycota	Pezizomycotina	15707	1	2	1	2	6	2	1	0	1	3	0	0	3	0	0	1	1	1	0	1	1	1	2	0	0
Fusarium verticillioides 3A	Fungi	Ascomycota	Pezizomycotina	14188	2	2	1	2	6	2	2	0	1	8	1	0	3	0	0	1	1	1	0	1	1	1	1	0	0
Histoplasma capsulatum G186AR 2	Fungi	Ascomycota	Pezizomycotina	9233	1	2	1	1	3	0	2	0	1	2	0	0	4	0	0	0	0	0	0	1	0	1	1	0	0
Histoplasma capsulatum G217B	Fungi	Ascomycota	Pezizomycotina	8038	1	2	1	1	3	0	2	0	1	2	0	0	3	0	0	0	0	0	0	1	0	1	1	0	0
Histoplasma capsulatum H143 2	Fungi	Ascomycota	Pezizomycotina	9547	1	2	1	1	3	0	2	0	1	2	0	0	3	0	0	0	0	0	0	1	0	1	1	0	0
Histoplasma capsulatum H88 2	Fungi	Ascomycota	Pezizomycotina	9445	1	2	1	1	3	0	2	0	1	2	0	0	3	0	0	0	0	0	0	1	0	1	1	0	0
Histoplasma capsulatum NAm1 2	Fungi	Ascomycota	Pezizomycotina	9277	1	2	1	1	3	0	3	0	1	1	0	0	3	0	0	0	0	0	0	1	0	1	1	0	0
Leptosphaeria maculans 1	Fungi	Ascomycota	Pezizomycotina	12469	2	1	1	2	4	1	1	0	1	5	1	0	2	0	0	4	0	2	0	1	0	1	1	0	0
Magnaporthe oryzae 8	Fungi	Ascomycota	Pezizomycotina	12991	1	2	1	1	2	2	2	0	1	3	3	0	2	0	1	3	0	0	0	1	1	1	1	0	0
Microsporum canis	Fungi	Ascomycota	Pezizomycotina	8777	1	2	1	1	4	0	2	0	1	0	1	0	2	0	0	0	0	0	0	1	0	1	1	0	0
Microsporum gypseum 1	Fungi	Ascomycota	Pezizomycotina	8876	1	2	1	1	3	0	2	0	1	0	1	0	2	0	0	0	0	0	0	1	0	1	1	0	0
Mycosphaerella fijiensis 2	Fungi	Ascomycota	Pezizomycotina	13107	1	2	1	2	2	1	0	0	1	19	0	0	2	0	0	2	1	1	0	1	1	0	1	0	0
Mycosphaerella graminicola 2	Fungi	Ascomycota	Pezizomycotina	10952	2	3	2	2	3	2	0	0	1	18	0	0	4	0	1	2	0	0	0	1	1	0	1	0	0
Neosartorya fischeri 2	Fungi	Ascomycota	Pezizomycotina	10406	3	3	1	2	3	1	2	2	1	4	0	0	4	0	0	0	0	0	0	1	0	0	1	0	0
Neurospora crassa 10	Fungi	Ascomycota	Pezizomycotina	9935	1	2	1	1	3	1	2	1	1	1	1	0	2	0	0	0	1	0	0	1	0	1	1	0	0
Neurospora discreta	Fungi	Ascomycota	Pezizomycotina	9948	1	1	1	0	3	1	1	1	1	1	1	0	2	0	0	0	1	0	0	1	0	1	1	0	0
Neurospora tetrasperma 2	Fungi	Ascomycota	Pezizomycotina	10380	1	2	1	1	3	1	1	1	1	1	1	0	2	0	0	0	1	0	0	1	0	1	1	0	0
Paracoccidioides brasiliensis Pb01	Fungi	Ascomycota	Pezizomycotina	9136	1	2	1	1	3	0	2	0	1	1	0	0	3	0	0	0	0	0	0	1	0	1	1	0	0
Paracoccidioides brasiliensis Pb03	Fungi	Ascomycota	Pezizomycotina	9264	1	2	1	1	3	0	2	0	1	2	0	0	3	0	0	0	0	0	0	1	0	1	1	0	0
Paracoccidioides brasiliensis Pb18	Fungi	Ascomycota	Pezizomycotina	8741	1	2	1	1	3	0	2	0	1	2	0	0	2	0	0	0	0	0	0	1	0	1	1	0	0
Penicillium chrysogenum	Fungi	Ascomycota	Pezizomycotina	12791	2	3	1	2	7	1	2	4	1	2	0	0	2	0	0	0	0	0	0	1	0	0	1	0	0
Penicillium marneffei 2	Fungi	Ascomycota	Pezizomycotina	10638	1	3	1	2	3	1	2	0	1	1	1	0	2	0	0	0	0	0	0	1	0	1	1	0	0
Podospora anserina 3	Fungi	Ascomycota	Pezizomycotina	10596	1	2	0	1	4	1	1	0	1	5	1	0	2	0	0	1	0	0	0	1	1	1	1	0	0
Pyrenophora tritici-repentis	Fungi	Ascomycota	Pezizomycotina	12169	2	2	1	2	4	1	1	0	1	10	1	0	2	0	1	4	0	2	0	1	1	1	1	0	0
Sclerotinia sclerotiorum 1	Fungi	Ascomycota	Pezizomycotina	14522	2	3	1	1	7	0	2	1	1	4	1	0	2	0	0	0	0	0	0	1	0	1	1	0	0
Sordaria macrospora	Fungi	Ascomycota	Pezizomycotina	10827	1	2	1	1	5	1	1	1	1	1	1	0	1	0	0	0	1	0	0	1	0	1	1	0	0
Sporotrichum thermophile	Fungi	Ascomycota	Pezizomycotina	8806	1	2	1	1	2	1	1	0	1	1	1	0	1	0	0	1	0	0	0	1	0	1	1	0	0
Stagonospora nodorum 2A	Fungi	Ascomycota	Pezizomycotina	15983	2	2	1	2	4	1	1	0	1	12	2	0	2	0	1	5	1	2	0	1	1	1	1	0	0
Talaromyces stipitatus 2	Fungi	Ascomycota	Pezizomycotina	13252	1	4	1	1	5	1	2	0	1	3	1	0	1	0	0	0	0	0	0	1	0	1	1	0	0
Thielavia terrestris	Fungi	Ascomycota	Pezizomycotina	9815	1	2	1	1	1	2	1	0	1	2	1	0	0	0	0	0	0	0	0	1	0	1	1	0	0
Trichoderma atroviride 2	Fungi	Ascomycota	Pezizomycotina	11863	1	2	1	2	6	2	1	0	1	3	3	0	2	0	0	0	0	0	0	1	0	1	1	0	0
Trichoderma reesei 2	Fungi	Ascomycota	Pezizomycotina	9129	1	2	1	1	6	2	1	0	1	4	3	0	1	0	0	0	0	0	0	1	0	1	1	0	0
Trichoderma virens 2	Fungi	Ascomycota	Pezizomycotina	12427	1	2	1	2	5	2	1	0	1	3	4	0	1	0	0	0	0	0	0	1	0	1	1	0	0
Trichophyton equinum 1	Fungi	Ascomycota	Pezizomycotina	8576	1	2	1	0	4	0	2	0	1	0	1	0	2	0	0	0	0	0	0	1	0	1	1	0	0
Trichophyton rubrum 2	Fungi	Ascomycota	Pezizomycotina	8643	1	2	1	1	4	0	2	0	1	0	1	0	2	0	0	0	0	0	0	1	0	1	1	0	0
Trichophyton tonsurans	Fungi	Ascomycota	Pezizomycotina	8245	1	2	1	0	4	0	2	0	1	0	1	0	2	0	0	0	0	0	0	1	0	1	1	0	0
Uncinocarpus reesii	Fungi	Ascomycota	Pezizomycotina	7798	1	0	1	1	3	0	2	0	1	0	1	0	3	0	0	0	0	0	0	1	0	1	1	0	0
Verticillium albo-atrum VaMs. 102 1	Fungi	Ascomycota	Pezizomycotina	10239	1	2	1	1	3	2	1	0	1	1	2	0	2	0	0	3	0	0	0	1	1	1	2	0	0
Verticillium dahliae VdLs. 17 1	Fungi	Ascomycota	Pezizomycotina	10575	1	2	1	1	5	2	1	0	1	1	3	0	2	0	0	3	0	0	0	1	1	1	1	0	0
Ashbya gossypii ATCC10895	Fungi	Ascomycota	Saccharomycotina	4717	2	1	1	0	1	0	0	0	1	0	0	0	0	0	0	0	0	1	0	0	0	0	0	0	0
Candida albicans 21	Fungi	Ascomycota	Saccharomycotina	6185	1	3	1	0	1	0	2	0	4	0	0	0	0	0	0	0	0	2	0	0	0	0	0	0	0
Candida albicans WO-1 1	Fungi	Ascomycota	Saccharomycotina	6160	2	3	1	0	1	0	2	0	3	0	0	0	0	0	0	0	0	2	0	0	0	0	0	0	0
Candida dubliniensis	Fungi	Ascomycota	Saccharomycotina	6027	1	3	1	0	1	0	2	0	4	0	0	0	0	0	0	0	0	2	0	0	0	0	0	0	0
Candida glabrata CBS138	Fungi	Ascomycota	Saccharomycotina	5165	1	1	1	0	1	0	1	0	3	0	0	0	0	0	0	0	0	2	0	0	0	0	0	0	0
Candida guilliermondii	Fungi	Ascomycota	Saccharomycotina	5920	2	2	1	0	2	0	2	0	2	0	0	0	0	0	0	0	0	1	0	0	0	0	0	0	0
Candida lusitaniae	Fungi	Ascomycota	Saccharomycotina	5941	2	2	1	0	2	0	1	0	1	0	0	0	0	0	0	0	0	1	0	0	0	0	0	0	0
Candida parapsilosis 2008	Fungi	Ascomycota	Saccharomycotina	5733	1	4	1	0	3	0	1	0	2	0	0	0	0	0	0	0	0	1	0	0	0	0	0	0	0
Candida tropicalis 3 NEW	Fungi	Ascomycota	Saccharomycotina	6258	1	5	1	0	1	0	2	0	5	0	0	0	0	0	0	0	0	2	0	0	0	0	0	0	0
Debaryomyces hansenii	Fungi	Ascomycota	Saccharomycotina	6354	2	4	1	0	2	0	2	0	2	0	0	0	0	0	0	0	0	1	0	0	0	0	0	0	0
Kluyveromyces lactis 2	Fungi	Ascomycota	Saccharomycotina	5327	2	2	1	0	2	0	1	0	2	0	0	0	0	0	0	0	0	1	0	0	0	0	0	0	0
Kluyveromyces polysporus 1	Fungi	Ascomycota	Saccharomycotina	5367	0	2	1	0	2	0	1	0	2	0	0	0	0	0	0	0	0	2	0	0	0	0	0	0	0
Kluyveromyces waltii 2	Fungi	Ascomycota	Saccharomycotina	4935	2	1	1	0	2	0	1	0	1	0	0	0	0	0	0	0	0	1	0	0	0	0	0	0	0
Lodderomyces elongisporus	Fungi	Ascomycota	Saccharomycotina	5802	2	3	1	0	1	0	2	0	2	0	0	0	0	0	0	0	0	1	0	0	0	0	0	0	0
Pichia stipitis	Fungi	Ascomycota	Saccharomycotina	5839	2	3	1	0	1	0	2	0	2	0	0	0	0	0	0	0	0	1	0	0	0	0	0	0	0
Saccharomyces bayanus 623-6C	Fungi	Ascomycota	Saccharomycotina	4966	1	1	1	0	2	0	1	0	3	0	0	0	0	0	0	0	0	1	0	0	0	0	0	0	0
Saccharomyces bayanus MCYC 623	Fungi	Ascomycota	Saccharomycotina	9385	1	1	1	0	2	0	1	0	3	0	0	0	0	0	0	0	0	1	0	0	0	0	0	0	0
Saccharomyces castellii	Fungi	Ascomycota	Saccharomycotina	4677	1	1	1	0	2	0	1	0	2	0	0	0	0	0	0	0	0	2	0	0	0	0	0	0	0
Saccharomyces cerevisiae 273614N	Fungi	Ascomycota	Saccharomycotina	5354	1	1	1	0	2	0	1	0	3	0	0	0	0	0	0	0	0	2	0	0	0	0	0	0	0
Saccharomyces cerevisiae 322134S	Fungi	Ascomycota	Saccharomycotina	5382	1	1	1	0	2	0	1	0	3	0	0	0	0	0	0	0	0	2	0	0	0	0	0	0	0
Saccharomyces cerevisiae 378604X	Fungi	Ascomycota	Saccharomycotina	5400	1	1	1	0	2	0	1	0	3	0	0	0	0	0	0	0	0	2	0	0	0	0	0	0	0
Saccharomyces cerevisiae AWRI1631	Fungi	Ascomycota	Saccharomycotina	5451	1	1	0	0	2	0	1	0	1	0	0	0	0	0	0	0	0	2	0	0	0	0	0	0	0
Saccharomyces cerevisiae BC187	Fungi	Ascomycota	Saccharomycotina	5332	1	1	1	0	2	0	1	0	3	0	0	0	0	0	0	0	0	2	0	0	0	0	0	0	0
Saccharomyces cerevisiae DBVPG1106	Fungi	Ascomycota	Saccharomycotina	5318	1	1	1	0	2	0	1	0	3	0	0	0	0	0	0	0	0	2	0	0	0	0	0	0	0
Saccharomyces cerevisiae DBVPG1373	Fungi	Ascomycota	Saccharomycotina	5349	1	1	1	0	2	0	1	0	3	0	0	0	0	0	0	0	0	2	0	0	0	0	0	0	0
Saccharomyces cerevisiae DBVPG1788	Fungi	Ascomycota	Saccharomycotina	5347	1	1	1	0	2	0	1	0	3	0	0	0	0	0	0	0	0	2	0	0	0	0	0	0	0
Saccharomyces cerevisiae DBVPG1853	Fungi	Ascomycota	Saccharomycotina	5359	1	1	1	0	2	0	1	0	3	0	0	0	0	0	0	0	0	2	0	0	0	0	0	0	0
Saccharomyces cerevisiae DBVPG6040	Fungi	Ascomycota	Saccharomycotina	5364	1	1	1	0	2	0	1	0	3	0	0	0	0	0	0	0	0	2	0	0	0	0	0	0	0
Saccharomyces cerevisiae DBVPG6044	Fungi	Ascomycota	Saccharomycotina	5408	1	1	1	0	2	0	1	0	3	0	0	0	0	0	0	0	0	2	0	0	0	0	0	0	0
Saccharomyces cerevisiae DBVPG6765	Fungi	Ascomycota	Saccharomycotina	5377	1	1	1	0	2	0	1	0	3	0	0	0	0	0	0	0	0	2	0	0	0	0	0	0	0
Saccharomyces cerevisiae EC1118	Fungi	Ascomycota	Saccharomycotina	6017	1	1	1	0	2	0	1	0	2	0	0	0	0	0	0	0	0	2	0	0	0	0	0	0	0
Saccharomyces cerevisiae JAY291	Fungi	Ascomycota	Saccharomycotina	5197	1	1	1	0	2	0	1	0	3	0	0	0	0	0	0	0	0	2	0	0	0	0	0	0	0
Saccharomyces cerevisiae K11	Fungi	Ascomycota	Saccharomycotina	5375	1	1	1	0	2	0	1	0	3	0	0	0	0	0	0	0	0	2	0	0	0	0	0	0	0
Saccharomyces cerevisiae L_1374	Fungi	Ascomycota	Saccharomycotina	5346	1	1	1	0	2	0	1	0	3	0	0	0	0	0	0	0	0	2	0	0	0	0	0	0	0
Saccharomyces cerevisiae L_1528	Fungi	Ascomycota	Saccharomycotina	5346	1	1	1	0	2	0	1	0	3	0	0	0	0	0	0	0	0	2	0	0	0	0	0	0	0
Saccharomyces cerevisiae M22	Fungi	Ascomycota	Saccharomycotina	6755	0	1	0	0	1	0	1	0	2	0	0	0	0	0	0	0	0	2	0	0	0	0	0	0	0
Saccharomyces cerevisiae NCYC110	Fungi	Ascomycota	Saccharomycotina	5408	1	1	1	0	2	0	1	0	3	0	0	0	0	0	0	0	0	2	0	0	0	0	0	0	0
Saccharomyces cerevisiae NCYC361	Fungi	Ascomycota	Saccharomycotina	5360	1	1	1	0	2	0	1	0	3	0	0	0	0	0	0	0	0	2	0	0	0	0	0	0	0
Saccharomyces cerevisiae RM11-1a NEW	Fungi	Ascomycota	Saccharomycotina	5696	1	1	1	0	2	0	1	0	3	0	0	0	0	0	0	0	0	2	0	0	0	0	0	0	0
Saccharomyces cerevisiae S288C 2010	Fungi	Ascomycota	Saccharomycotina	6713	1	1	1	0	2	0	1	0	3	0	0	0	0	0	0	0	0	2	0	0	0	0	0	0	0
Saccharomyces cerevisiae SK1	Fungi	Ascomycota	Saccharomycotina	5433	1	1	1	0	2	0	1	0	3	0	0	0	0	0	0	0	0	2	0	0	0	0	0	0	0
Saccharomyces cerevisiae UWOPS03_461_4	Fungi	Ascomycota	Saccharomycotina	5329	1	1	1	0	2	0	1	0	3	0	0	0	0	0	0	0	0	2	0	0	0	0	0	0	0
Saccharomyces cerevisiae UWOPS05_217_3	Fungi	Ascomycota	Saccharomycotina	5350	1	1	1	0	2	0	1	0	3	0	0	0	0	0	0	0	0	2	0	0	0	0	0	0	0
Saccharomyces cerevisiae UWOPS05_227_2	Fungi	Ascomycota	Saccharomycotina	5334	1	1	1	0	2	0	1	0	3	0	0	0	0	0	0	0	0	2	0	0	0	0	0	0	0
Saccharomyces cerevisiae UWOPS83_787_3	Fungi	Ascomycota	Saccharomycotina	5392	1	1	1	0	2	0	1	0	3	0	0	0	0	0	0	0	0	2	0	0	0	0	0	0	0
Saccharomyces cerevisiae UWOPS87_2421	Fungi	Ascomycota	Saccharomycotina	5368	1	1	1	0	2	0	1	0	3	0	0	0	0	0	0	0	0	2	0	0	0	0	0	0	0
Saccharomyces cerevisiae W303	Fungi	Ascomycota	Saccharomycotina	5467	1	1	1	0	2	0	1	0	3	0	0	0	0	0	0	0	0	2	0	0	0	0	0	0	0
Saccharomyces cerevisiae Y12	Fungi	Ascomycota	Saccharomycotina	5370	1	1	1	0	2	0	1	0	3	0	0	0	0	0	0	0	0	2	0	0	0	0	0	0	0
Saccharomyces cerevisiae Y55	Fungi	Ascomycota	Saccharomycotina	5415	1	1	1	0	2	0	1	0	3	0	0	0	0	0	0	0	0	2	0	0	0	0	0	0	0
Saccharomyces cerevisiae Y9	Fungi	Ascomycota	Saccharomycotina	5377	1	1	1	0	2	0	1	0	3	0	0	0	0	0	0	0	0	2	0	0	0	0	0	0	0
Saccharomyces cerevisiae YIIc17_E5	Fungi	Ascomycota	Saccharomycotina	5376	1	1	1	0	2	0	1	0	3	0	0	0	0	0	0	0	0	2	0	0	0	0	0	0	0
Saccharomyces cerevisiae YJM789 2007	Fungi	Ascomycota	Saccharomycotina	5903	1	1	1	0	2	0	1	0	3	0	0	0	0	0	0	0	0	2	0	0	0	0	0	0	0
Saccharomyces cerevisiae YJM975	Fungi	Ascomycota	Saccharomycotina	5341	1	1	1	0	2	0	1	0	3	0	0	0	0	0	0	0	0	2	0	0	0	0	0	0	0
Saccharomyces cerevisiae YJM978	Fungi	Ascomycota	Saccharomycotina	5353	1	1	1	0	2	0	1	0	3	0	0	0	0	0	0	0	0	2	0	0	0	0	0	0	0
Saccharomyces cerevisiae YJM981	Fungi	Ascomycota	Saccharomycotina	5351	1	1	1	0	2	0	1	0	3	0	0	0	0	0	0	0	0	2	0	0	0	0	0	0	0
Saccharomyces cerevisiae YPS128	Fungi	Ascomycota	Saccharomycotina	5364	1	1	1	0	2	0	1	0	3	0	0	0	0	0	0	0	0	2	0	0	0	0	0	0	0
Saccharomyces cerevisiae YPS163	Fungi	Ascomycota	Saccharomycotina	6648	1	1	1	0	2	0	1	0	1	0	0	0	0	0	0	0	0	2	0	0	0	0	0	0	0
Saccharomyces cerevisiae YPS606	Fungi	Ascomycota	Saccharomycotina	5354	1	1	1	0	2	0	1	0	3	0	0	0	0	0	0	0	0	2	0	0	0	0	0	0	0
Saccharomyces cerevisiae YS2	Fungi	Ascomycota	Saccharomycotina	5383	1	1	1	0	2	0	1	0	3	0	0	0	0	0	0	0	0	2	0	0	0	0	0	0	0
Saccharomyces cerevisiae YS4	Fungi	Ascomycota	Saccharomycotina	5398	1	1	1	0	2	0	1	0	3	0	0	0	0	0	0	0	0	2	0	0	0	0	0	0	0
Saccharomyces cerevisiae YS9	Fungi	Ascomycota	Saccharomycotina	5373	1	1	1	0	2	0	1	0	3	0	0	0	0	0	0	0	0	2	0	0	0	0	0	0	0
Saccharomyces kluyveri	Fungi	Ascomycota	Saccharomycotina	2968	2	2	1	0	2	0	1	0	1	0	0	0	0	0	0	0	0	0	0	0	0	0	0	0	0
Saccharomyces kudriavzevii	Fungi	Ascomycota	Saccharomycotina	3768	1	1	1	0	1	0	1	0	2	0	0	0	0	0	0	0	0	1	0	0	0	0	0	0	0
Saccharomyces mikatae	Fungi	Ascomycota	Saccharomycotina	9016	1	1	1	0	2	0	1	0	3	0	0	0	0	0	0	0	0	1	0	0	0	0	0	0	0
Saccharomyces mikatae WashU	Fungi	Ascomycota	Saccharomycotina	3100	1	1	1	0	2	0	1	0	2	0	0	0	0	0	0	0	0	0	0	0	0	0	0	0	0
Saccharomyces paradoxus	Fungi	Ascomycota	Saccharomycotina	8939	1	1	1	0	2	0	1	0	3	0	0	0	0	0	0	0	0	2	0	0	0	0	0	0	0
Saccharomyces paradoxus A12	Fungi	Ascomycota	Saccharomycotina	5202	1	1	1	0	1	0	1	0	3	0	0	0	0	0	0	0	0	2	0	0	0	0	0	0	0
Saccharomyces paradoxus A4	Fungi	Ascomycota	Saccharomycotina	5211	1	1	1	0	1	0	1	0	3	0	0	0	0	0	0	0	0	2	0	0	0	0	0	0	0
Saccharomyces paradoxus CBS432	Fungi	Ascomycota	Saccharomycotina	5276	1	1	1	0	1	0	1	0	3	0	0	0	0	0	0	0	0	2	0	0	0	0	0	0	0
Saccharomyces paradoxus CBS5829	Fungi	Ascomycota	Saccharomycotina	5252	1	1	1	0	1	0	1	0	3	0	0	0	0	0	0	0	0	2	0	0	0	0	0	0	0
Saccharomyces paradoxus DBVPG4650	Fungi	Ascomycota	Saccharomycotina	5232	1	1	1	0	1	0	1	0	3	0	0	0	0	0	0	0	0	2	0	0	0	0	0	0	0
Saccharomyces paradoxus DBVPG6304	Fungi	Ascomycota	Saccharomycotina	5205	1	1	1	0	1	0	1	0	3	0	0	0	0	0	0	0	0	2	0	0	0	0	0	0	0
Saccharomyces paradoxus IFO1804	Fungi	Ascomycota	Saccharomycotina	5260	1	1	1	0	1	0	1	0	3	0	0	0	0	0	0	0	0	2	0	0	0	0	0	0	0
Saccharomyces paradoxus KPN3828	Fungi	Ascomycota	Saccharomycotina	5216	1	1	1	0	1	0	1	0	3	0	0	0	0	0	0	0	0	2	0	0	0	0	0	0	0
Saccharomyces paradoxus KPN3829	Fungi	Ascomycota	Saccharomycotina	5226	1	1	1	0	1	0	1	0	3	0	0	0	0	0	0	0	0	2	0	0	0	0	0	0	0
Saccharomyces paradoxus N_17	Fungi	Ascomycota	Saccharomycotina	5263	1	1	1	0	1	0	1	0	3	0	0	0	0	0	0	0	0	2	0	0	0	0	0	0	0
Saccharomyces paradoxus N_43	Fungi	Ascomycota	Saccharomycotina	5235	1	1	1	0	1	0	1	0	3	0	0	0	0	0	0	0	0	2	0	0	0	0	0	0	0
Saccharomyces paradoxus N_44	Fungi	Ascomycota	Saccharomycotina	5234	1	1	1	0	1	0	1	0	3	0	0	0	0	0	0	0	0	2	0	0	0	0	0	0	0
Saccharomyces paradoxus N_45	Fungi	Ascomycota	Saccharomycotina	5260	1	1	1	0	1	0	1	0	3	0	0	0	0	0	0	0	0	2	0	0	0	0	0	0	0
Saccharomyces paradoxus Q31_4	Fungi	Ascomycota	Saccharomycotina	5247	1	1	1	0	1	0	1	0	3	0	0	0	0	0	0	0	0	2	0	0	0	0	0	0	0
Saccharomyces paradoxus Q32_3	Fungi	Ascomycota	Saccharomycotina	5232	1	1	1	0	1	0	1	0	3	0	0	0	0	0	0	0	0	2	0	0	0	0	0	0	0
Saccharomyces paradoxus Q59_1	Fungi	Ascomycota	Saccharomycotina	5231	1	1	1	0	1	0	1	0	3	0	0	0	0	0	0	0	0	2	0	0	0	0	0	0	0
Saccharomyces paradoxus Q62_5	Fungi	Ascomycota	Saccharomycotina	5233	1	1	1	0	1	0	1	0	3	0	0	0	0	0	0	0	0	2	0	0	0	0	0	0	0
Saccharomyces paradoxus Q69_8	Fungi	Ascomycota	Saccharomycotina	5255	1	1	1	0	1	0	1	0	3	0	0	0	0	0	0	0	0	2	0	0	0	0	0	0	0
Saccharomyces paradoxus Q74_4	Fungi	Ascomycota	Saccharomycotina	5243	1	1	1	0	1	0	1	0	3	0	0	0	0	0	0	0	0	2	0	0	0	0	0	0	0
Saccharomyces paradoxus Q89_8	Fungi	Ascomycota	Saccharomycotina	5210	1	1	1	0	1	0	1	0	3	0	0	0	0	0	0	0	0	2	0	0	0	0	0	0	0
Saccharomyces paradoxus Q95_3	Fungi	Ascomycota	Saccharomycotina	5254	1	1	1	0	1	0	1	0	3	0	0	0	0	0	0	0	0	2	0	0	0	0	0	0	0
Saccharomyces paradoxus S36_7	Fungi	Ascomycota	Saccharomycotina	5201	1	1	1	0	1	0	1	0	3	0	0	0	0	0	0	0	0	2	0	0	0	0	0	0	0
Saccharomyces paradoxus T21_4	Fungi	Ascomycota	Saccharomycotina	5235	1	1	1	0	1	0	1	0	3	0	0	0	0	0	0	0	0	2	0	0	0	0	0	0	0
Saccharomyces paradoxus UFRJ50791	Fungi	Ascomycota	Saccharomycotina	5210	1	1	1	0	1	0	1	0	3	0	0	0	0	0	0	0	0	2	0	0	0	0	0	0	0
Saccharomyces paradoxus UFRJ50816	Fungi	Ascomycota	Saccharomycotina	5204	1	1	1	0	1	0	1	0	3	0	0	0	0	0	0	0	0	2	0	0	0	0	0	0	0
Saccharomyces paradoxus UWOPS91_917_1	Fungi	Ascomycota	Saccharomycotina	5223	1	1	1	0	1	0	1	0	3	0	0	0	0	0	0	0	0	2	0	0	0	0	0	0	0
Saccharomyces paradoxus W7	Fungi	Ascomycota	Saccharomycotina	5257	1	1	1	0	1	0	1	0	3	0	0	0	0	0	0	0	0	2	0	0	0	0	0	0	0
Saccharomyces paradoxus Y6_5	Fungi	Ascomycota	Saccharomycotina	5239	1	1	1	0	1	0	1	0	3	0	0	0	0	0	0	0	0	2	0	0	0	0	0	0	0
Saccharomyces paradoxus Y7	Fungi	Ascomycota	Saccharomycotina	5237	1	1	1	0	1	0	1	0	3	0	0	0	0	0	0	0	0	2	0	0	0	0	0	0	0
Saccharomyces paradoxus Y8_1	Fungi	Ascomycota	Saccharomycotina	5247	1	1	1	0	1	0	1	0	3	0	0	0	0	0	0	0	0	2	0	0	0	0	0	0	0
Saccharomyces paradoxus Y8_5	Fungi	Ascomycota	Saccharomycotina	5264	1	1	1	0	1	0	1	0	3	0	0	0	0	0	0	0	0	2	0	0	0	0	0	0	0
Saccharomyces paradoxus Y9_6	Fungi	Ascomycota	Saccharomycotina	5245	1	1	1	0	1	0	1	0	3	0	0	0	0	0	0	0	0	2	0	0	0	0	0	0	0
Saccharomyces paradoxus YPS138	Fungi	Ascomycota	Saccharomycotina	5201	1	1	1	0	1	0	1	0	3	0	0	0	0	0	0	0	0	2	0	0	0	0	0	0	0
Saccharomyces paradoxus Z1	Fungi	Ascomycota	Saccharomycotina	5252	1	1	1	0	1	0	1	0	3	0	0	0	0	0	0	0	0	2	0	0	0	0	0	0	0
Saccharomyces paradoxus Z1_1	Fungi	Ascomycota	Saccharomycotina	5227	1	1	1	0	1	0	1	0	3	0	0	0	0	0	0	0	0	2	0	0	0	0	0	0	0
Saccharomyces pastorianus Weihenstephan 34/70	Fungi	Ascomycota	Saccharomycotina	11495	2	1	2	0	4	0	2	0	5	0	0	0	0	0	0	0	0	4	0	0	0	0	0	0	0
Yarrowia lipolytica	Fungi	Ascomycota	Saccharomycotina	6524	2	2	1	0	3	0	3	0	1	0	0	0	0	0	0	0	0	1	0	0	0	0	0	0	0
Pneumocystis carinii	Fungi	Ascomycota	Taphrinomycotina	4020	0	1	0	0	0	0	1	0	0	0	0	0	0	0	0	0	0	0	0	0	0	0	0	0	0
Schizosaccharomyces japonicus	Fungi	Ascomycota	Taphrinomycotina	5172	0	1	1	0	1	0	0	0	1	0	0	0	0	0	0	0	0	1	0	0	0	0	0	0	0
Schizosaccharomyces kambucha 2	Fungi	Ascomycota	Taphrinomycotina	5688	0	2	1	0	1	0	0	0	1	0	0	0	0	0	0	0	0	1	0	0	0	0	0	0	0
Schizosaccharomyces octosporus 3	Fungi	Ascomycota	Taphrinomycotina	4931	0	1	1	0	2	0	0	0	1	0	0	0	0	0	0	0	0	1	0	0	0	0	0	0	0
Schizosaccharomyces pombe 132 2	Fungi	Ascomycota	Taphrinomycotina	5350	0	1	1	0	1	0	0	0	1	0	0	0	0	0	0	0	0	1	0	0	0	0	0	0	0
Schizosaccharomyces pombe 2007	Fungi	Ascomycota	Taphrinomycotina	5058	0	1	1	0	1	0	0	0	1	0	0	0	0	0	0	0	0	1	0	0	0	0	0	0	0
Schizosaccharomyces sp. OY26 2	Fungi	Ascomycota	Taphrinomycotina	5064	0	1	1	0	2	0	0	0	1	0	0	0	0	0	0	0	0	1	0	0	0	0	0	0	0
Agaricus bisporus	Fungi	Basidiomycota	Agricomycotina	10438	1	2	2	1	3	0	1	0	1	24	2	0	2	2	0	0	0	1	0	1	0	1	1	0	0
Coprinus cinereus 2	Fungi	Basidiomycota	Agricomycotina	13410	1	2	2	1	4	0	1	3	1	8	2	0	2	0	0	1	0	1	0	1	0	1	1	0	0
Cryptococcus neoformans serotype A 2	Fungi	Basidiomycota	Agricomycotina	6980	1	1	1	0	4	0	2	0	2	0	0	0	0	0	0	0	0	1	0	0	0	0	0	0	0
Cryptococcus neoformans Serotype B 1	Fungi	Basidiomycota	Agricomycotina	6223	1	1	1	0	3	0	2	0	2	0	0	0	0	0	0	0	0	1	0	0	0	0	0	0	0
Cryptococcus neoformans serotype D B-3501A 2	Fungi	Basidiomycota	Agricomycotina	6431	1	1	1	0	4	0	2	0	2	0	0	0	0	0	0	0	0	1	0	0	0	0	0	0	0
Cryptococcus neoformans serotype D JEC21	Fungi	Basidiomycota	Agricomycotina	6475	1	1	1	0	5	0	2	0	2	0	0	0	0	0	0	0	0	1	0	0	0	0	0	0	0
Dichomitus squalens 1	Fungi	Basidiomycota	Agricomycotina	12290	1	3	2	4	3	0	1	1	1	4	1	0	2	9	0	0	0	1	3	1	0	1	1	0	0
Heterobasidion irregulare TC 32-1	Fungi	Basidiomycota	Agricomycotina	13405	1	1	2	2	3	0	1	1	0	5	4	0	2	7	0	0	0	1	0	1	0	1	1	0	0
Laccaria bicolor	Fungi	Basidiomycota	Agricomycotina	20614	1	2	2	1	1	0	1	2	1	5	1	0	2	1	0	0	0	1	0	1	0	1	1	0	0
Moniliophthora perniciosa 1	Fungi	Basidiomycota	Agricomycotina	13560	1	1	2	0	2	0	1	2	0	7	3	0	0	0	0	0	0	1	0	0	0	1	0	0	0
Phanerochaete chrysosporium 2.1	Fungi	Basidiomycota	Agricomycotina	10048	2	2	2	1	5	0	1	0	1	3	0	10	3	5	0	1	0	1	0	1	0	1	1	0	0
Pleurotus ostreatus PC9	Fungi	Basidiomycota	Agricomycotina	12206	3	2	1	2	2	0	1	4	0	4	0	0	4	5	0	0	0	1	4	1	0	1	1	0	0
Postia placenta 1	Fungi	Basidiomycota	Agricomycotina	17173	2	4	1	0	8	0	1	2	2	8	0	0	4	0	0	2	0	2	0	2	0	2	2	0	0
Schizophyllum commune	Fungi	Basidiomycota	Agricomycotina	13181	2	2	2	0	2	0	1	0	1	3	1	0	2	0	0	0	0	1	0	1	0	1	1	0	0
Serpula lacrymans S7.3	Fungi	Basidiomycota	Agricomycotina	14495	1	2	2	0	4	0	1	0	1	3	0	0	2	0	0	0	0	1	0	1	0	1	1	0	0
Tremella mesenterica	Fungi	Basidiomycota	Agricomycotina	8313	1	1	2	0	1	0	2	0	2	0	0	0	0	0	0	0	0	1	0	1	0	1	1	0	0
Melampsora laricis-populina	Fungi	Basidiomycota	Pucciniomycotina	16694	1	1	1	1	6	0	2	2	1	16	0	0	3	0	0	0	0	0	0	1	0	2	3	0	0
Puccinia graminis	Fungi	Basidiomycota	Pucciniomycotina	20567	1	1	1	0	4	0	2	7	1	5	0	0	0	0	0	0	0	0	0	1	0	1	1	0	0
Sporobolomyces roseus	Fungi	Basidiomycota	Pucciniomycotina	5536	1	1	1	1	1	0	2	0	1	0	0	0	2	0	0	0	0	1	0	1	0	0	1	0	0
Malassezia globosa	Fungi	Basidiomycota	Ustilaginomycotina	4286	1	1	0	0	2	0	2	0	1	0	0	0	0	0	0	0	0	0	0	0	0	0	0	0	0
Ustilago maydis 521 1	Fungi	Basidiomycota	Ustilaginomycotina	6689	1	2	2	1	0	1	2	0	1	3	0	0	1	0	0	0	0	0	0	0	0	0	0	0	0
Ustilago maydis FB1	Fungi	Basidiomycota	Ustilaginomycotina	6950	1	2	2	1	0	2	2	0	1	3	0	0	1	0	0	0	0	0	0	0	0	0	0	0	0
Allomyces macrogynus 3	Fungi	Blastocladiomycota	Blastocladiomycetes	17621	0	0	2	0	0	0	4	0	4	0	0	0	0	0	0	0	0	4	0	3	2	4	1	0	0
Batrachochytrium dendrobatidis JAM81	Fungi	Chytridiomycota	Chytridiomycetes	8732	1	1	0	0	3	0	2	0	1	0	0	0	0	0	0	0	0	2	0	1	0	1	0	0	0
Batrachochytrium dendrobatidis JEL423 NEW	Fungi	Chytridiomycota	Chytridiomycetes	8818	1	1	0	0	2	0	2	0	1	0	1	0	0	0	0	0	0	2	0	1	0	1	1	0	0
Spizellomyces punctatus DAOM BR117	Fungi	Chytridiomycota	Chytridiomycetes	8804	1	1	2	0	2	0	2	0	2	4	0	0	0	0	0	0	0	2	0	2	0	2	1	0	1
Antonospora locustae	Fungi	Microsporidia	Not defined	2606	0	0	0	0	1	0	0	0	1	0	0	0	0	0	0	0	0	1	0	0	0	0	0	0	0
Encephalitozoon cuniculi	Fungi	Microsporidia	Not defined	1996	0	0	0	0	0	0	0	0	1	0	0	0	0	0	0	0	0	1	0	0	0	0	0	0	0
Enterocytozoon bieneusi	Fungi	Microsporidia	Not defined	3632	0	0	0	0	0	0	0	0	1	0	0	0	0	0	0	0	0	0	0	0	0	0	0	0	0
Nosema ceranae	Fungi	Microsporidia	Not defined	2060	0	0	0	0	0	0	0	0	2	0	0	0	0	0	0	0	0	1	0	0	0	0	0	0	0
Mucor circinelloides	Fungi	Zygomycota	Mucoromycotina	10930	1	3	1	0	4	0	3	0	2	1	0	0	1	0	0	0	0	3	0	2	0	0	0	0	0
Phycomyces blakesleeanus	Fungi	Zygomycota	Mucoromycotina	14792	2	3	1	0	2	0	2	0	2	0	0	0	0	0	0	0	0	2	0	1	0	0	0	0	0
Rhizopus oryzae 3 2009	Fungi	Zygomycota	Mucoromycotina	17482	1	2	0	0	4	0	3	0	3	2	0	0	0	0	0	0	0	4	0	2	0	0	0	0	0
